# Supplementary material for: From Amorphous Silicones to Si-Containing Highly Ordered Polymers: Some Romanian Contributions in the Field
Source: Polymers (Basel). 2021 May 16;13(10):1605. doi: 10.3390/polym13101605 (PMC8157024; doi:10.3390/polym13101605)
Supplement: Supplementary file 1 [file polymers-13-01605-s001.zip]

Archive with 1 entries (1 files):
- polymers-1192356-supplementary.pdf
